# Supplementary material for: Molecular Mechanisms Related to Responses to Oxidative Stress and Antioxidative Therapies in COVID-19: A Systematic Review
Source: Antioxidants (Basel). 2022 Aug 19;11(8):1609. doi: 10.3390/antiox11081609 (PMC9405444; doi:10.3390/antiox11081609)
Supplement: Supplementary file 1 [file antioxidants-11-01609-s001.zip]

Archive with 3 entries (2 files):
- antioxidants-1806454-supplementary/
- antioxidants-1806454-supplementary/COVID oxidative stress_Supplementary material_final_v2.pdf
- antioxidants-1806454-supplementary/COVID oxidative stress_Supplementary tables_final.xlsx
