# Supplementary material for: Molecular Mechanisms Related to Responses to Oxidative Stress and Antioxidative Therapies in COVID-19: A Systematic Review
Source: Antioxidants (Basel). 2022 Aug 19;11(8):1609. doi: 10.3390/antiox11081609 (PMC9405444; doi:10.3390/antiox11081609)
Supplement: Supplementary file 1 [file antioxidants-11-01609-s001.zip › antioxidants-1806454-supplementary/COVID oxidative stress_Supplementary tables_final.xlsx]

## Sheet: Supplementary table 1 - ST1
Supplementary Table 1 (ST1)
Genes identified in GWAS studies in COVID-19
List of unique genes with approved symbols
SLC6A20
LZTFL1
ACKR2
FYCO1
CXCR6
XCR1
ABO
NPRL3
RNU2-2P
CCHCR1
OAS1
DPP9
TYK2
IFNAR2
RAVER1
ERI3
RNU6-369P
KRT18P33
RYBP
PDZD2
C4orf45
RNF182
SGCE
CPQ
SHANK2
LINC01498
PRG2
CHST3
IL10RB
LCE2B
LCE2A
GPHN
CYP2R1
NADSYN1
HAL
ALDH1A2
LIPC
SMARCA4
SULT2A1
PADI1
FLG-AS1
SMCP
LCE6A
BCAS1
CYP24A1
UGT1A9
UGT1A5
UGT1A10
UGT1A7
UGT1A8
UGT1A6
UGT2B7
UGT2B4
GC
LINC00536
LINC01987
MBD2
C18orf63
TPM4
BMP2
KCNQ2
RNU1-139P
HDAC10
RBM10
SH3BGRL
NAP1L4P2
TBC1D8B
NUP62CL
GUCY2F
RRM2P4
STK32A
DPYSL3
NKAIN2
C7orf50
IQCE
GNA12
CSMD1
NRG1
UNC5D
DUSP29
GNAI2P2
HPSE2
NEURL1
C10orf90
PTPRE
MUC2
LUZP2
KRT18P14
POLD3
SNX19
TMTC1
PPM1H
RSL24D1P5
PTPRR
RMST
PAFAH1B2P2
LINC00540
H2ACP1
CLYBL
FAM81A
SALL1
GSG1L2
ASIC2
ACACA
RSAD1
LMNB2
RNA5SP478
LINC01718
MIATNB
MIR651
RNU6-995P
STK26
DAB1
IFI44
BRDT
LINC01661
RNU1-74P
DHFRP3
TBC1D8
MARCO
LRP1B
GALNT13
METAP2
ST18
VPS13B
COX6C
TRAPPC9
SH3GL2
MELK
LINP1
PLD5P1
TCF7L2
LINC02699
GRIN2B
RPS27P22
SOX5
TSPAN11
NELL2
RPL6P25
RFX4
RIC8B
TMEM120B
MIR5007
PPP2R5E
FAM189A1
NTRK3
RBFOX1
MIR365B
PLCL2
CCR3
KLF15
RPS27P12
STX18
WDR19
UGDH
MTNR1A
HSP90AA4P
RNA5SP189
LINC02214
CYCSP39
ZNF423
RNF213-AS1
PIEZO2
RNU6-655P
MYO1F
ICAM1
SLC30A10
SLC35E3
ANKLE2
GAS7
HRH4
PALM
ARID3A
CEP97
ERG
LINC01324
LAMP2
TAS2R1
LINC02785
LINC01762
LINC02770
TTC27
ADD2
EDAR
LINC01826
C9orf92
ASRGL1
LINC01320
SRSF3P4
LRRFIP2
LINC01228
MRPS17P3
NSUN3
ZBTB11
PLEKHA4
NFKBIZ
LINC02512
SLITRK4
LIFR-AS1
SLC25A5P9
HSD17B4
CDKN2AIPNL
RRAGD
MAGI2
KBTBD11
CCDC171
ZDBF2
NYAP2
NEU4
GRM7
RNASE3
RBMS3
ITGA9
MYRIP
RPL21P41
KBTBD8
GBA3
MCUB
NDST4
SH3D19
MYL12BP2
SNORD29
LINC02239
PIK3R1
SV2C
MYOZ3
GRIA1
GFPT2
ANKRD6
EPHA7
SLC35F1
RAET1M
RMND1
SMOC2
ARL4A
TOMM7
SAPCD2P3
GTF2IRD1P1
CCL26
POMZP3
POT1-AS1
TMEM178B
RNU6-533P
EYA1
NDUFB9P3
NACC2
USP6NL-AS1
KAT6B
CHEK2P5
CCDC172
SCUBE2
LMO3
FREM2
SYT4
NAPSB
IL1RAPL1
BRWD3
XDH
ANAPC15P2
EI24P1
LINC02241
TMEM196
DLGAP2
MTND3P4
FRMPD3
PLCE1
LINC02751
PDHX
POU2AF1
NTM
BCL2L14
LINC02882
SYT1
LINC02391
S100G
RPL12P33
NCOR2
PRORP
BUB1B
KDM4A
LINC02382
GPM6A
JMY
LIX1-AS1
LMNB1
TMEM170B
DLK2
MMS22L
IMMP2L
LINC02605
GPR20
RFX3-AS1
PTCH1
MALRD1
RNU6ATAC11P
MIR646HG
CHODL
TMPRSS15
LINC01700
LINC01694
USP26
NFASC
ZNF496
MYT1L
DCDC2C
ASB3
ACYP2
MAL
XIRP2
CPS1
RN7SL300P
FAM13A
LINC01973
FAUP1
CDC37
LINC01428
RPL37P4
MAPK12
SERPINA7P1
HNRNPCP10
JAKMIP2-AS1
CARD11
LINC00856
MUC5AC
LDLRAD3
RN7SL167P
LINC02386
AVPR1A
FTH1P7
SERTM1
UNGP1
LINC01775
NXT1
CDH4
LINC01422
VCX2
HMGN5
ADGRL4
PRMT6
NTPCR
LINC01809
UNC80
RGS22
CHRAC1
ADAMTSL1
MIR4475
RNU7-165P
ANO3
DBX2
SLC6A15
HNF4GP1
TUBBP8
RNU6-1134P
TBC1D5
CFAP100-DT
COPG1
FAT1
LINC01262
LINC01950
RPL35AP15
HS3ST4
RNF213
MDM2
EIF4A3P1
RNU7-37P
ELOAP1
RPS21P2
DYNLRB2
ROBO1
ARMC10P1
LINC02085
HSP90AA6P
HNRNPH1P2
BIN2P2
RNU6-456P
ACER2P1
MIR5702
LMCD1-AS1
ITGA9-AS1
UQCRC2P1
RFPL4AP3
LINC02363
VWA8P1
RNU6-525P
MTCYBP36
PHB1P1
ARMT1
RN7SKP228
RPL35P5
GTF2IP23
DTX2P1-UPK3BP1-PMS2P11
GRM8
MTCYBP19
RPL23P10
LINC01608
ECHDC3
KSR1P1
SKP1P2
RNA5SP455
SRD5A2
CCR1
NAALADL2
LINC01208
GUSBP1
RPL21P75
ARL2BPP7
SNRPGP6
ATXN7L3B
MLEC
HNF1A-AS1
PAK6
RNU6ATAC13P
MIR2113
RPL3P9
PTP4A3
GLIS3
ERCC6L2-AS1
FXYD4
NXT1-AS1
RPL23AP12
PCBP3
TFDP3
NLRP3
LINC01250
LINC01304
RPS27P10
LINC02006
VWA8
PDE8B
CTSC
THSD7B
STK39
FBXO34
RPL6P27
METTL21C
DNAH7
CLUAP1
DES
SPEG
STXBP5
WSB1

## Sheet: Supplementary table 2 - ST2
				Supplementary Table 2 (ST2)
				Output of the pathway enrichment analysis for the GO biological process
Category	Term	Count	%	Pvalue	Genes	List Total	Pop Hits	Pop Total	Fold Enrichment	Bonferroni	Benjamini	FDR
GOTERM_BP_DIRECT	GO:0052696~flavonoid glucuronidation	8	2.01511e+16	2.40822e+08	UGT1A10, UGT1A5, UGT2B4, UGT1A9, UGT1A8, UGT1A7, UGT2B7, UGT1A6	256	22	16792	2385227272727270	3.05598e+10	3.05603e+11	3.04158e+09
GOTERM_BP_DIRECT	GO:0052695~cellular glucuronidation	7	1.76322e+16	8.15245e+07	UGT1A10, UGT2B4, UGT1A9, UGT1A8, UGT1A7, UGT2B7, UGT1A6	256	16	16792	28697265625	1.03449e+12	3.9386e+11	3.91998e+10
GOTERM_BP_DIRECT	GO:0052697~xenobiotic glucuronidation	6	1.51134e+16	9.31112e+07	UGT1A10, UGT1A5, UGT1A9, UGT1A8, UGT1A7, UGT1A6	256	9	16792	4372916666666660	1.18151e+12	3.9386e+11	3.91998e+10
GOTERM_BP_DIRECT	GO:1904224~negative regulation of glucuronosyltransferase activity	5	1.25945e+16	3.46617e+10	UGT1A10, UGT1A9, UGT1A8, UGT1A7, UGT1A6	256	8	16792	4099609375	0.0043889126384618615	8.79713e+11	8.75554e+10
GOTERM_BP_DIRECT	GO:2001030~negative regulation of cellular glucuronidation	5	1.25945e+16	3.46617e+10	UGT1A10, UGT1A9, UGT1A8, UGT1A7, UGT1A6	256	8	16792	4099609375	0.0043889126384618615	8.79713e+11	8.75554e+10
GOTERM_BP_DIRECT	GO:0045922~negative regulation of fatty acid metabolic process	5	1.25945e+16	6.16461e+10	UGT1A10, UGT1A9, UGT1A8, UGT1A7, UGT1A6	256	9	16792	3644097222222220	0.007792394491117904	0.0013038149556265435	0.001297650345907269
GOTERM_BP_DIRECT	GO:0009813~flavonoid biosynthetic process	6	1.51134e+16	9.99046e+09	UGT1A10, UGT1A5, UGT2B4, UGT1A7, UGT2B7, UGT1A6	256	20	16792	1.96781e+16	0.01259793462635972	0.001811128300095778	0.0018025650457218028
GOTERM_BP_DIRECT	GO:0051552~flavone metabolic process	4	1.00756e+16	6.69199e+09	UGT1A10, UGT1A9, UGT1A8, UGT1A7	256	6	16792	4.37292e+16	0.08141804706288391	0.010615163995538935	0.010564974094850807
GOTERM_BP_DIRECT	GO:0008152~metabolic process	10	2518891687657430	0.0010843365580538965	PDHX, UGT1A10, UGT1A5, UGT2B4, ECHDC3, UGT1A9, UGT1A8, UGT1A7, UGT2B7, UGT1A6	256	168	16792	3904389880952380	0.7476074506544326	0.1412338508983277	0.14056607855365477
GOTERM_BP_DIRECT	GO:0042573~retinoic acid metabolic process	4	1.00756e+16	0.0011129539077882405	ALDH1A2, UGT1A9, UGT1A8, UGT1A7	256	14	16792	1874107142857140	0.7566184801764841	0.1412338508983277	0.14056607855365477
GOTERM_BP_DIRECT	GO:0070098~chemokine-mediated signaling pathway	6	1.51134e+16	0.004475440097093852	CCR1, XCR1, ACKR2, CXCR6, CCR3, CCL26	256	71	16792	5543133802816900	0.9966274302480589	0.5163030439283726	0.5138618947845032
GOTERM_BP_DIRECT	GO:0051491~positive regulation of filopodium assembly	4	1.00756e+16	0.006951226649042466	GPM6A, DPYSL3, PALM, NEURL1	256	26	16792	1.00913e+16	0.9998568916032308	0.7350922181362408	0.7316166048117195
GOTERM_BP_DIRECT	GO:0007494~midgut development	3	0.7556675062972292	0.0077075661361174965	DAB1, CPS1, ALDH1A2	256	9	16792	2.18646e+16	0.9999455805923197	0.7523770328256233	0.7488196946089537
GOTERM_BP_DIRECT	GO:0003281~ventricular septum development	4	1.00756e+16	0.008565827673353541	SALL1, NPRL3, MDM2, XIRP2	256	28	16792	9370535714285710	0.999981850332538	0.7764310941061173	0.7727600251032516
GOTERM_BP_DIRECT	GO:0042359~vitamin D metabolic process	3	0.7556675062972292	0.009538508096594374	CYP24A1, CYP2R1, GC	256	10	16792	1.96781e+16	0.9999947771395068	0.806957784971884	0.8031423817332464
GOTERM_BP_DIRECT	GO:0048712~negative regulation of astrocyte differentiation	3	0.7556675062972292	0.016045564697040982	KDM4A, DAB1, NTRK3	256	13	16792	1513701923076920	0.9999999987830873	1.0	0.9960567823343849
GOTERM_BP_DIRECT	GO:0030177~positive regulation of Wnt signaling pathway	4	1.00756e+16	0.017085373687901716	BMP2, SALL1, MBD2, SMARCA4	256	36	16792	7288194444444440	0.999999999681912	1.0	0.9960567823343849
GOTERM_BP_DIRECT	GO:0038128~ERBB2 signaling pathway	4	1.00756e+16	0.019745872633753787	PTPRR, CDC37, NRG1, PIK3R1	256	38	16792	6904605263157890	0.9999999999897957	1.0	0.9960567823343849
GOTERM_BP_DIRECT	GO:0007507~heart development	8	2.01511e+16	0.021895636310276564	BMP2, SALL1, NTRK3, MBD2, XIRP2, PLCE1, FREM2, ROBO1	256	183	16792	2.86749e+16	0.9999999999993707	1.0	0.9960567823343849
GOTERM_BP_DIRECT	GO:0008209~androgen metabolic process	3	0.7556675062972292	0.02395983110567421	SRD5A2, HSD17B4, UGT2B7	256	16	16792	12298828125	0.9999999999999569	1.0	0.9960567823343849
GOTERM_BP_DIRECT	GO:0001658~branching involved in ureteric bud morphogenesis	4	1.00756e+16	0.025713141868409797	BMP2, SALL1, EYA1, PTCH1	256	42	16792	6247023809523800	0.9999999999999956	1.0	0.9960567823343849
GOTERM_BP_DIRECT	GO:0021537~telencephalon development	3	0.7556675062972292	0.02688643381890128	BMP2, RFX4, AVPR1A	256	17	16792	1.15754e+16	0.999999999999999	1.0	0.9960567823343849
GOTERM_BP_DIRECT	GO:0010975~regulation of neuron projection development	3	0.7556675062972292	0.0331429130595472	CHODL, DPYSL3, IL1RAPL1	256	19	16792	1.03569e+16	1.0	1.0	0.9960567823343849
GOTERM_BP_DIRECT	GO:0006935~chemotaxis	6	1.51134e+16	0.038481173796651044	CCR1, XCR1, ACKR2, CXCR6, CCR3, CCL26	256	122	16792	3225922131147540	1.0	1.0	0.9960567823343849
GOTERM_BP_DIRECT	GO:0060999~positive regulation of dendritic spine development	3	0.7556675062972292	0.0434659204619738	PALM, NEURL1, NRG1	256	22	16792	8944602272727270	1.0	1.0	0.9960567823343849
GOTERM_BP_DIRECT	GO:0050974~detection of mechanical stimulus involved in sensory perception	2	0.5037783375314862	0.04487171597892938	PIEZO2, ASIC2	256	3	16792	4.37292e+16	1.0	1.0	0.9960567823343849
GOTERM_BP_DIRECT	GO:0051966~regulation of synaptic transmission, glutamatergic	3	0.7556675062972292	0.047139259845392384	GRM7, SYT1, GRM8	256	23	16792	855570652173913	1.0	1.0	0.9960567823343849
GOTERM_BP_DIRECT	GO:0005975~carbohydrate metabolic process	7	1.76322e+16	0.04985743257383501	UGDH, HPSE2, GFPT2, MLEC, GBA3, ABO, CHST3	256	174	16792	2.63883e+16	1.0	1.0	0.9960567823343849
GOTERM_BP_DIRECT	GO:0007422~peripheral nervous system development	3	0.7556675062972292	0.05092162905569866	NFASC, NRG1, ASIC2	256	24	16792	819921875	1.0	1.0	0.9960567823343849
GOTERM_BP_DIRECT	GO:0007204~positive regulation of cytosolic calcium ion concentration	6	1.51134e+16	0.05372227590127852	CCR1, XCR1, HRH4, PLCE1, AVPR1A, CCR3	256	134	16792	2937033582089550	1.0	1.0	0.9960567823343849
GOTERM_BP_DIRECT	GO:0060338~regulation of type I interferon-mediated signaling pathway	3	0.7556675062972292	0.05879703775681797	IFNAR2, CDC37, TYK2	256	26	16792	7568509615384610	1.0	1.0	0.9960567823343849
GOTERM_BP_DIRECT	GO:0072661~protein targeting to plasma membrane	3	0.7556675062972292	0.05879703775681797	NFASC, PTCH1, PALM	256	26	16792	7568509615384610	1.0	1.0	0.9960567823343849
GOTERM_BP_DIRECT	GO:0006954~inflammatory response	11	2770780856423170	0.0635273774469988	CCR1, BMP2, XCR1, IL10RB, NFKBIZ, HRH4, NLRP3, ACKR2, CXCR6, CCR3, CCL26	256	379	16792	1.90378e+16	1.0	1.0	0.9960567823343849
GOTERM_BP_DIRECT	GO:0007420~brain development	7	1.76322e+16	0.07000609652493273	SYT4, IMMP2L, EPHA7, SYT1, PTCH1, NEURL1, VCX2	256	190	16792	2.41661e+16	1.0	1.0	0.9960567823343849
GOTERM_BP_DIRECT	GO:0007399~nervous system development	9	2.267e+16	0.07184586443759614	RBFOX1, MYT1L, KCNQ2, NEURL1, NRG1, ZNF423, SMARCA4, GAS7, ROBO1	256	287	16792	2.05695e+16	1.0	1.0	0.9960567823343849
GOTERM_BP_DIRECT	GO:0036438~maintenance of lens transparency	2	0.5037783375314862	0.07366619046036095	STK39, MUC5AC	256	5	16792	262375	1.0	1.0	0.9960567823343849
GOTERM_BP_DIRECT	GO:0042471~ear morphogenesis	2	0.5037783375314862	0.07366619046036095	EYA1, WDR19	256	5	16792	262375	1.0	1.0	0.9960567823343849
GOTERM_BP_DIRECT	GO:0045892~negative regulation of transcription, DNA-templated	13	327455919395466	0.07892254356246478	PRMT6, KDM4A, TCF7L2, HDAC10, MBD2, NRG1, SMARCA4, BMP2, SALL1, KAT6B, NACC2, MDM2, ZNF423	256	499	16792	1.70886e+16	1.0	1.0	0.9960567823343849
GOTERM_BP_DIRECT	GO:0031667~response to nutrient levels	3	0.7556675062972292	0.08011642863495555	KDM4A, SRD5A2, MBD2	256	31	16792	6347782258064510	1.0	1.0	0.9960567823343849
GOTERM_BP_DIRECT	GO:0009804~coumarin metabolic process	2	0.5037783375314862	0.08773750286615475	UGT1A8, UGT1A7	256	6	16792	2.18646e+16	1.0	1.0	0.9960567823343849
GOTERM_BP_DIRECT	GO:0030154~cell differentiation	12	3022670025188910	0.09481846743376698	EDAR, EYA1, SRD5A2, MYT1L, GNA12, MAL, TYK2, ERG, ZNF423, CCHCR1, BRDT, GAS7	256	462	16792	1.70373e+16	1.0	1.0	0.9960567823343849
GOTERM_BP_DIRECT	GO:0007010~cytoskeleton organization	6	1.51134e+16	0.09896894074457861	DES, PALM, PAK6, PLCE1, BRWD3, SH3D19	256	161	16792	2.44449e+16	1.0	1.0	0.9960567823343849

## Sheet: Supplementary table 3 - ST3
	Supplementary Table 3 (ST3)
	Output of the pathway enrichment analysis using the Kyoto Encyclopedia of Genes and Genomes database
Category	Term	Count	%	PValue	Genes	List Total	Pop Hits	Pop Total	Fold Enrichment	Bonferroni	Benjamini	FDR
KEGG_PATHWAY	hsa00053:Ascorbate and aldarate metabolism	9	2.267e+16	3.9319e+06	UGDH, UGT1A10, UGT1A5, UGT2B4, UGT1A9, UGT1A8, UGT1A7, UGT2B7, UGT1A6	106	27	6879	2.16321e+16	7.58857e+08	7.58857e+08	7.31334e+07
KEGG_PATHWAY	hsa00040:Pentose and glucuronate interconversions	9	2.267e+16	2.27967e+08	UGDH, UGT1A10, UGT1A5, UGT2B4, UGT1A9, UGT1A8, UGT1A7, UGT2B7, UGT1A6	106	33	6879	1769897084048020	4.39975e+10	2.19988e+09	2.12009e+09
KEGG_PATHWAY	hsa00983:Drug metabolism - other enzymes	9	2.267e+16	3.63631e+08	UGT1A10, UGT1A5, UGT2B4, UGT1A9, UGT1A8, XDH, UGT1A7, UGT2B7, UGT1A6	106	46	6879	1.26971e+16	7.01784e+10	2.33936e+11	2.25451e+10
KEGG_PATHWAY	hsa00140:Steroid hormone biosynthesis	9	2.267e+16	2.29617e+10	UGT1A10, SRD5A2, UGT1A5, UGT2B4, UGT1A9, UGT1A8, UGT1A7, UGT2B7, UGT1A6	106	58	6879	1.00701e+16	4.43062e+11	1.05988e+12	1.02144e+12
KEGG_PATHWAY	hsa00860:Porphyrin and chlorophyll metabolism	8	2.01511e+16	2.7458e+10	UGT1A10, UGT1A5, UGT2B4, UGT1A9, UGT1A8, UGT1A7, UGT2B7, UGT1A6	106	42	6879	1.23612e+16	5.29799e+11	1.05988e+12	1.02144e+12
KEGG_PATHWAY	hsa00830:Retinol metabolism	9	2.267e+16	4.91605e+09	UGT1A10, ALDH1A2, UGT1A5, UGT2B4, UGT1A9, UGT1A8, UGT1A7, UGT2B7, UGT1A6	106	64	6879	9126031839622640	9.4835e+11	1.58133e+12	1.52398e+12
KEGG_PATHWAY	hsa00980:Metabolism of xenobiotics by cytochrome P450	9	2.267e+16	1.47583e+11	UGT1A10, UGT1A5, UGT2B4, UGT1A9, UGT1A8, UGT1A7, UGT2B7, UGT1A6, SULT2A1	106	74	6879	789278429372769	0.0028443271067599696	4.06908e+11	3.9215e+12
KEGG_PATHWAY	hsa05204:Chemical carcinogenesis	9	2.267e+16	2.63199e+10	UGT1A10, UGT1A5, UGT2B4, UGT1A9, UGT1A8, UGT1A7, UGT2B7, UGT1A6, SULT2A1	106	80	6879	7300825471698110	0.005066918670922793	6.34967e+11	6.11937e+11
KEGG_PATHWAY	hsa00982:Drug metabolism - cytochrome P450	8	2.01511e+16	7.12798e+10	UGT1A10, UGT1A5, UGT2B4, UGT1A9, UGT1A8, UGT1A7, UGT2B7, UGT1A6	106	68	6879	7634850166481680	0.013663282792564235	0.001528554908200564	0.0014731150928772275
KEGG_PATHWAY	hsa01100:Metabolic pathways	30	7.55668e+16	0.007527323459214276	UGT1A10, GALNT13, HPSE2, HSD17B4, NTPCR, GBA3, NADSYN1, ABO, ACACA, POLD3, LIPC, NDST4, CYP2R1, UGT1A5, PLCE1, UGT1A9, XDH, UGT1A8, UGT1A7, UGT1A6, PDHX, GFPT2, COX6C, UGDH, HAL, CYP24A1, CPS1, ALDH1A2, UGT2B4, UGT2B7	106	1219	6879	1.59712e+16	0.7673613225364074	0.14527734276283552	0.14000821634138555
KEGG_PATHWAY	hsa05164:Influenza A	8	2.01511e+16	0.016745354912356188	IFNAR2, NXT1, OAS1, NLRP3, TYK2, PIK3R1, MAPK12, ICAM1	106	174	6879	2983734547820420	0.9615815969606571	0.2938048634622495	0.2831487285180228
KEGG_PATHWAY	hsa04060:Cytokine-cytokine receptor interaction	9	2.267e+16	0.0317879198747158	EDAR, CCR1, IFNAR2, BMP2, XCR1, IL10RB, CXCR6, CCR3, CCL26	106	243	6879	2.40356e+16	0.9980397750857367	0.5112557113183457	0.4927127580580949
KEGG_PATHWAY	hsa05169:Epstein-Barr virus infection	6	1.51134e+16	0.038331654995560904	NCOR2, MDM2, TYK2, PIK3R1, MAPK12, ICAM1	106	122	6879	3191617692545620	0.9994704744758843	0.5690776472417888	0.5484375253211022
KEGG_PATHWAY	hsa04724:Glutamatergic synapse	5	1.25945e+16	0.09613374904531267	GRIA1, GRM7, GRM8, GRIN2B, SHANK2	106	114	6879	2.84633e+16	0.9999999966263117	1.0	0.96875

## Sheet: Supplementary table 4 - ST4
		Supplementary Table 4 (ST4)
		Output of the pathway enrichment analysis for the Reactome database
Category	Term	Pathway name	Count	%	PValue	Genes	List Total	Pop Hits	Pop Total	Fold Enrichment	Bonferroni	Benjamini	FDR
REACTOME_PATHWAY	R-HSA-156588:R-HSA-156588	Glucuronidation	7	1.76322e+16	1.6241e+09	UGT1A5, UGT2B4, UGT1A9, UGT1A8, UGT1A7, UGT2B7, UGT1A6	137	18	9075	2.57603e+16	4.5149e+10	4.51501e+11	4.51501e+11
REACTOME_PATHWAY	R-HSA-196791:R-HSA-196791	Vitamin D (calciferol) metabolism	3	0.7556675062972292	0.004456669288302775	CYP24A1, CYP2R1, GC	137	7	9075	2.83889e+16	0.7111139896651474	0.6194770310740857	0.6194770310740857
REACTOME_PATHWAY	R-HSA-380108:R-HSA-380108	Chemokine receptors bind chemokines	5	1.25945e+16	0.011624934606293151	CCR1, XCR1, ACKR2, CXCR6, CCR3	137	59	9075	5613633551899040	0.9612514915307252	1.0	1.0
REACTOME_PATHWAY	R-HSA-418594:R-HSA-418594	G alpha (i) signalling events	9	2.267e+16	0.03143736123298134	CCR1, MTNR1A, GRM7, GRM8, HRH4, TAS2R1, RGS22, CXCR6, CCR3	137	246	9075	2423446679722270	0.9998608433055353	1.0	1.0
REACTOME_PATHWAY	R-HSA-211916:R-HSA-211916	Vitamins	2	0.5037783375314862	0.08663809143094155	CYP24A1, CYP2R1	137	6	9075	2.20803e+16	0.9999999999885522	1.0	1.0

## Sheet: Supplementary table 5 - ST5
Supplementary Table 5 (ST5)
Identified registered clinical trials on antioxidants in COVID-19
Clinical trial ID number	Title	Locations	Interventions	Status	Study Results
NCT04323228	Anti-inflammatory/Antioxidant Oral Nutrition Supplementation in COVID-19	Saudi Arabia	Oral supplement enriched in antioxidants, cellulose-containing placebo	Recruiting	No Results Available
NCT04466657	Antioxidant Therapy for COVID-19 Study	Nigeria	Antioxidation Therapy, Standard of Care	Withdrawn	No Results Available
NCT05178225	Spa Rehabilitation, Antioxidant and Bioenergetic Supportive Treatment of Patients With Post-Covid-19 Syndrome	Slovakia	biquinol (reduced coenzyme Q10), mountain spa rehabilitation	Completed	No Results Available
NCT05421234	Effect of COVID-19 on Platelet Mitochondrial Bioenergetic, Antioxidants and Oxidative Stress in Infertile Men	Slovakia	diagnostic test and sperm analysis	Active, not recruiting	No Results Available
NCT04570254	Antioxidants as Adjuvant Therapy to Standard Therapy in Patients With COVID-19	Mexico	Vitamin C, vitamin E, melatonin, NAC, pentoxifylline	Completed	No Results Available
NCT04666116	Changes in Viral Load in COVID-19 After Probiotics	Spain	Dietary supplementation in patients with covid disease admitted to hospital	Recruiting	No Results Available
NCT05113836	LIPId Profile Changes in Inflammatory Conditions Induced by SARS-CORoronavirus-2	France	deep nasopharyngeal swab	Recruiting	No Results Available
NCT05311852	Effects of PEA-LUT on Frontal Lobe Functions and GABAergic Transmission in Long-Covid Patients	Italy	palmitoylethanolamide co-ultramicronized with antioxidant flavonoid luteolin (PEA-LUT), placebo	Completed	No Results Available
NCT04394208	Silymarin in COVID-19 Pneumonia	Egypt	Silymarin, placebo	Recruiting	No Results Available
NCT04861298	Study to Investigate the Clinical Benefits of Dietary Supplement Quercetin for Managing Early Mild Symptoms of COVID-19	Pakistan	standard of care for COVID-19 as per the hospital guidelines, QP	Completed	No Results Available
NCT04454307	Safety and Efficacy of Tramadol in COVID-19 Egyptian Patients		Tramadol, Standard care delivered in the isolation hospitals	Unknown status	No Results Available
NCT04468139	The Study of Quadruple Therapy Zinc, Quercetin, Bromelain and Vitamin C on the Clinical Outcomes of Patients Infected With COVID-19	Saudi Arabia	Quercetin, bromelain, zinc, vitamin C	Recruiting	No Results Available
NCT04694703	Changing of Trace Element, Homocysteine, Oxidative Stress Parameters and Physical Activity Levels in Covid-19	Turkey	Covid-19 group	Completed	No Results Available
NCT04568863	Efficacy of Intravenous Melatonin on Mortality in Adult Patients Admitted to the Intensive Care Unit With COVID-19	Spain	Melatonin, placebo	Completed	No Results Available
NCT05037240	Quercetin in the Prevention of Covid-19 Infection	Italy	Quercetin, placebo	Completed	No Results Available
NCT05185934	The Effect of Dietary Intervation on Endothelial Glycocalyx in COVID-19 Patients.		Endocalyx, placebo	Not yet recruiting	No Results Available
NCT04643054	Efficacy and Safety of Ovotransferrin in COVID-19 Patients	Italy	Ovotransferrin	Not yet recruiting	No Results Available
NCT04410510	P2Et Extract in the Symptomatic Treatment of Subjects With COVID-19	Colombia	P2Et, placebo	Recruiting	No Results Available
NCT05071690	Observational Study of Infants Fed on DHA (Breast Source or Milk Formula Source ) and Its Effects on Covid-19 Infected Infants and Severity	Saudi Arabia	NA	Not yet recruiting	No Results Available
NCT04703036	Glutathione, Oxidative Stress and Mitochondrial Function in COVID-19	United States	Glycine, NAC, alanine	Recruiting	No Results Available
NCT04558424	RCT,Double Blind, Placebo to Evaluate the Effect of Zinc and Ascorbic Acid Supplementation in COVID-19 Positive Hospitalized Patients in BSMMU	Bangladesh	Zinc gluconate and ascorbic acid	Not yet recruiting	No Results Available
NCT04480593	The Use of Brazilian Green Propolis Extract (EPP-AF) in Patients Affected by COVID-19.	Brazil	EPP-AF, standard care	Completed	No Results Available
NCT04751695	Oxidative Stress Parameters, Trace Element and Quality of Life in Men Before and After Covid-19 Vaccines	Turkey	CoronoVac Vaccine	Not yet recruiting	No Results Available
NCT04385940	Vitamin D and COVID-19 Management	Canada	Vitamin D3	Recruiting	No Results Available
NCT05212662	Study of Cysteamine-pantetheine Disulfide (TTI-0102) in Mild to Moderate COVID-19		TTI-0102, placebo	Not yet recruiting	No Results Available
NCT04920773	Community-based Post-exposure Prophylaxis for COVID-19	India	Guduchi Ghanvati, standard guidelines	Completed	No Results Available
NCT04694716	Determination of Serum Trace Element and Physical Activity Levels in COVID-19	Kadirhan Ozdemir, ƒ∞zmir, Turkey	No intervention	Completed	No Results Available
NCT04631536	Managing Endothelial Dysfunction in COVID-19 : A Randomized Controlled Trial at LAUMC	Lebanon	Atorvastatin + L-arginine + Folic acid + Nicorandil + Nebivolol, placebo	Active, not recruiting	No Results Available
NCT04344431	Management by Hyperbaric Oxygen Therapy of Patients With Hypoxaemic Pneumonia With SARS-CoV-2 (COVID-19)	France	HBOT	Recruiting	No Results Available
NCT04477954	Hyperbaric Oxygen as an Adjuvant Treatment for Patients With Covid-19 Severe Hypoxemia	Argentina	Hyperbaric Oxygen	Terminated	No Results Available
NCT04584437	Treatment of Covid-19 Infections Using Vitality Therapy or the Bible Cure	Canada	Infrared Energy and Dietary Supplement	Withdrawn	No Results Available
NCT04404218	The Açaí Berry COVID-19 Anti-Inflammation Trial	Canada	Açaí palm berry extract - natural product, placebo	Active, not recruiting	No Results Available
NCT04510662	Telmisartan in Respiratory Failure Due to COVID-19	Mexico	Telmisartan	Recruiting	No Results Available
NCT04382040	A Phase II, Controlled Clinical Study Designed to Evaluate the Effect of ArtemiC in Patients Diagnosed With COVID-19	India, Israel	ArtemiC, placebo	Completed	No Results Available
NCT04282902	A Study to Evaluate the Efficacy and Safety of Pirfenidone With Novel Coronavirus Infection	China	Pirfenidone	Unknown status	No Results Available
NCT04400006	Ozone Therapy in the Prevention of COVID-19 Infection	Turkey	NA	Completed	No Results Available
NCT04452799	Hesperidin and Diosmin for Treatment of COVID-19	NA	Hesperidin and Diosmin mixture	Unknown status	No Results Available
NCT05373043	Long-term COVID and Rehabilitation	United States	Mitoquinone, placebo	Not yet recruiting	No Results Available
NCT05222347	Immunomodulatory and Preventive Effects of Olive Leaf Tea Against COVID-19	Turkey	Olive Leaf Tea	Completed	No Results Available
NCT04853199	Quercetin In The Treatment Of SARS-COV 2	Tunisia	Quercetin, placebo	Recruiting	No Results Available
NCT04553705	Omega-3, Nigella Sativa, Indian Costus, Quinine, Anise Seed, Deglycyrrhizinated Licorice, Artemisinin, Febrifugine on Immunity of Patients With (COVID-19)	Saudi Arabia	Omega 3/Nigella Sativa Oil, Omega 3/Nigella Sativa Oil/Indian Costus, Omega 3/Nigella Sativa Oil/Quinine pills, Omega 3/Nigella Sativa Oil/Anise seed capsule, Omega 3/Nigella Sativa Oil/Deglycyrrhizinated Licorice, Active Comparator	Recruiting	No Results Available
NCT04640168	Adaptive COVID-19 Treatment Trial 4 (ACTT-4)	United States, Japan, Korea, Mexico, Singapore	Baricitinib, dexamethasone, placebo, remdesivir	Completed	No Results Available
NCT04407182	Safety and Efficacy of Viusid and Asbrip in Hospitalized Patients Infected by SARS-Cov-2 With COVID-19	Ecuador	Viusid and Asbrip	Completed	No Results Available
NCT04578158	Trial to Study the Adjuvant Benefits of Quercetin Phytosome in Patients With COVID-19	Pakistan	Standard COVID-19 care, Quercetin Phytosome	Completed	No Results Available
NCT04377789	Effect of Quercetin on Prophylaxis and Treatment of COVID-19	Turkey	Quercetin Prophylaxis, Quercetin Treatment	Completed	No Results Available
NCT04555096	A Trial of GC4419 in Patients With Critical Illness Due to COVID-19	United States	GC4419, placebo	Terminated	Has Results
NCT04622865	Masitinib Combined With Isoquercetin and Best Supportive Care in Hospitalized Patients With Moderate and Severe COVID-19	France	Masitinib, isoquercetin, Best Supportive Care	Recruiting	No Results Available
NCT04816682	Silymarin in COVID-19 Patients Admitted to Hospital With Elevated Liver Enzymes	Slovakia	Silymarin	Recruiting	No Results Available
NCT04695158	Blood Sample Measurements and Physical Activity Levels in Type II Diabetes and/or COVID-19	Turkey	NA	Recruiting	No Results Available
NCT04851821	The Effectiveness of Phytotherapy in SARS-COV2(COVID-19)	Tunisia	Quercetin	Completed	No Results Available
NCT04474483	Safety and Efficacy of Melatonin in Outpatients Infected With COVID-19	United States	Melatonin, placebo (Methylcellulose)	Recruiting	No Results Available
NCT04784754	Dose-Ranging Study to Assess the Safety and Efficacy of Melatonin in Outpatients Infected With COVID-19	United States	Melatonin, placebo	Recruiting	No Results Available
NCT04409522	Evaluation of Therapeutic Effects of Melatonin by Inhibition of NLRP3 Inflammasome in COVID19 Patients	Iran	Melatonin, the usual treatment	Unknown status	No Results Available
NCT05305456	Clinical Trial Scheme of Tanreqing Capsules in the Treatment of COVID-19		Tanreqing capsule, Tanreqing capsule simulator	Not yet recruiting	No Results Available
NCT04751721	Oxidative Stress Parameters, Trace Element and Quality of Life in Women Before and After Covid-19 Vaccines	Turkey	CoronoVac Vaccine	Not yet recruiting	No Results Available
NCT04353128	Efficacy of Melatonin in the Prophylaxis of Coronavirus Disease 2019 (COVID-19) Among Healthcare Workers.	Spain	Melatonin, placebo oral tablet	Completed	No Results Available
NCT04363216	Pharmacologic Ascorbic Acid as an Activator of Lymphocyte Signaling for COVID-19 Treatment		Ascorbic Acid	Unknown status	No Results Available
NCT04869579	Selenium as a Potential Treatment for Moderately-ill, Severely-ill, and Critically-ill COVID-19 Patients.	United States	Selenium, placebo	Not yet recruiting	No Results Available
NCT05029037	High-dose Intravenous Vitamin C (HDIVC) as Adjuvant Therapy in Critical Patients With Positive COVID-19. A Pilot Randomized Controlled Dose-comparison Trial.		Vitamin C, dextrose	Not yet recruiting	No Results Available
NCT04799743	The Anti-fibrotic Therapeutic Effects of Resveratrol for Discharged COVID-19 Patients	Hong Kong	Resveratrol, placebo	Recruiting	No Results Available
NCT04279197	Treatment of Pulmonary Fibrosis Due to COVID-19 With Fuzheng Huayu	China	Fuzheng Huayu, citamin C, placebo, respiratory function rehabilitation training	Completed	No Results Available
NCT04573322	Safety and Efficacy of Trans Sodium Crocetinate (TSC) in SARS-CoV-2 (COVID-19) Infected Subjects	Romania	Trans Sodium Crocetinate, normal saline	Completed	Has Results
NCT04710329	High-Dose Vitamin C Treatment in Critically Ill COVID-19 Patients	Turkey	Ascorbic acid	Completed	No Results Available
NCT05371288	The Role of Glutathione Deficiency and MSIDS Variables in Long COVID-19	United States	NAC, ALA, liposomal GSH	Not yet recruiting	No Results Available
NCT04401150	Lessening Organ Dysfunction With VITamin C - COVID-19	Canada	Vitamin C, control	Recruiting	No Results Available
NCT04323514	Use of Ascorbic Acid in Patients With COVID 19	Italy	Vitamin C	Unknown status	No Results Available
NCT04357782	Administration of Intravenous Vitamin C in Novel Coronavirus Infection (COVID-19) and Decreased Oxygenation	United States	L-ascorbic acid	Completed	Has Results
NCT04928495	Clinical Trial With N-acetylcysteine and Bromhexine for COVID-19	Brazil	Vitamin C, NAC, NAC + Bromhexine (BMX)	Not yet recruiting	No Results Available
NCT04531748	Selective Estrogen Modulation and Melatonin in Early COVID-19		Toremifene, melatonin, placebo	Withdrawn	No Results Available
NCT04388683	Inhaled Nitric Oxide for Preventing Progression in COVID-19	United States	Nitric Oxide	Terminated	Has Results
NCT04446065	Previfenon as Chemoprophylaxis of COVID-19 in Health Workers		Previfenon, placebo	Not yet recruiting	No Results Available
NCT04664010	Efficacy and Safety of High-dose Vitamin C Combined With Chinese Medicine Against Coronavirus Pneumonia (COVID-19)	China	Alpha-interferon alpha, abidol, ribavirin, Buzhong Yiqi plus and minus formula, Huhuang Detoxicity Paste, Baimu Qingre Jiedu Paste, fumigation/inhalation of vitamin C, Alpha-interferon, abidol, ribavirin, Buzhong Yiqi plus and minus formula, Huhuang Detoxicity Paste, Baimu Qingre Jiedu Paste and glucose, Alpha-interferon, abidol, ribavirin, Buzhong Yiqi plus and minus formula, Huhuang Detoxicity …	Active, not recruiting	No Results Available
NCT04400890	Randomized Proof-of-Concept Trial to Evaluate the Safety and Explore the Effectiveness of Resveratrol, a Plant Polyphenol, for COVID-19	United States	Resveratrol, vitamin D3	Terminated	No Results Available
NCT05150782	The Effect of Micellized Food Supplements on Health-related Quality of Life in Patients With Post-acute COVID-19 Syndrome		Curcumin/Boswellia Serrata/Ascorbic acid mixture	Not yet recruiting	No Results Available
NCT04455243	Inflammatory Regulation Effect of NAC on COVID-19 Treatment		NAC, placebo	Not yet recruiting	No Results Available
NCT04383002	High Dose Inhaled Nitric Oxide for COVID-19 (ICU Patients)	Canada	Nitric Oxide	Completed	No Results Available
NCT04729595	Study to Evaluate the Effects of Tempol (MBM-02) in COVID-19 Patients	United States	Tempol, placebo	Recruiting	No Results Available
NCT04601077	The Evaluation of Nitric Oxide Generating Lozenges on Outcome in Newly Diagnosed COVID-19 Patient of African American and Hispanic Origin	United States	Nitric Oxide lozenges, placebo	Recruiting	No Results Available
NCT04460183	A Study to Assess Efficacy and Safety of RESP301 Plus Standard of Care (SOC) Compared to SOC Alone in Hospitalized Participants With COVID-19	United Kingdom	RESP301, a Nitric Oxide generating solution, standard of Care	Completed	Has Results
NCT04877509	Micronutrient Status Involved in Immunity in Elderly Patients With COVID-19	France	Selenium, Zinc and Copper, Vitamin A, D, E	Completed	No Results Available
NCT04668469	Efficacy and Safety of Ivermectin for Treatment and Prophylaxis of COVID-19 Pandemic	Egypt	Ivermectin, Hydroxychloroquine, Behavioral: personal protective Measures	Completed	No Results Available
NCT04354428	Treatment for COVID-19 in High-Risk Adult Outpatients	United States	Ascorbic Acid, hydroxychloroquine sulfate, azithromycin, folic Acid, lopinavir/ritonavir	Active, not recruiting	No Results Available
NCT04828538	Vitamin D, Omega-3, and Combination Vitamins B, C and Zinc Supplementation for the Treatment and Prevention of COVID-19	Mexico	Vitamin D, omega DHA/EPA, vitamin C, vitamin B complex and zinc acetate, placebo	Active, not recruiting	No Results Available
NCT04712357	Clinical Experimentation With Tenofovir Disoproxyl Fumarate and Emtricitabine for COVID-19	Brazil	Vitamin C, tenofovir disoproxyl fumarate, tenofovir disoproxyl fumarate plus emtricitabine	Recruiting	No Results Available
NCT04347889	Preventing COVID-19 in Healthcare Workers With HCQ: A RCT		Hydroxychloroquine, vitamin C	Withdrawn	No Results Available
NCT04370288	Clinical Application of Methylene Blue for Treatment of Covid-19 Patients	Iran	MCN	Unknown status	No Results Available
NCT04395768	International ALLIANCE Study of Therapies to Prevent Progression of COVID-19	Australia	Vitamin C, hydroxychloroquine, azithromycin, zinc citrate, vitamin D3, vitamin B12	Recruiting	No Results Available
NCT04374461	A Study of N-acetylcysteine in Patients With COVID-19 Infection	United States	NAC	Active, not recruiting	No Results Available
NCT04504734	Bucillamine in Treatment of Patients With COVID-19	United States States, Puerto Rico	Bucillamine, placebo	Enrolling by invitation	No Results Available
NCT05283954	Use of a Combined Regimen of Fluoxetine, Prednisolone and Ivermectin in the Treatment of Mild COVID-19 to Prevent Disease Progression Progression in Papua New Guinea		Combination regimen: Fluoxetine, Prednisolone, Ivermectin, Combination regimen: Albendazole, Vitamin C	Not yet recruiting	No Results Available
NCT04446104	A Preventive Treatment for Migrant Workers at High-risk of COVID-19	Singapore	Hydroxychloroquine Sulfate, ivermectin, zinc, povidone-Iodine, vitamin C	Completed	No Results Available
NCT04900129	Inhalation of Vapor With Medication (Diclofenac Sodium, Menthol, Methyl Salicylate and N-Acetyl Cysteine) Reduces Oxygen Need and Hospital Stay in COVID-19 Patients - A Case Control Study	Bangladesh	Combination Product: Menthol, methyl salicylate, NAC, and Diclofenac sodium	Completed	No Results Available
NCT04338828	Nitric Oxide Inhalation Therapy for COVID-19 Infections in the ED	United States	Nitric Oxide Gas, inhaled supplemental oxygen	Terminated	No Results Available
NCT04545008	Trial of Famotidine & N-Acetyl Cysteine for Outpatients With COVID-19	United States	Famotidine, NAC	Terminated	Has Results
NCT04542993	Can SARS-CoV-2 Viral Load and COVID-19 Disease Severity be Reduced by Resveratrol-assisted Zinc Therapy	United States	Zinc Picolinate, resveratrol, zinc picolinate placebo, resveratrol placebo	Active, not recruiting	No Results Available
NCT04530539	The Effect of Melatonin and Vitamin C on COVID-19	United States	Vitamin C, melatonin, placebo, symptom survey	Active, not recruiting	No Results Available
NCT05277285	STS Administration on Coronavirus Disease (COVID-19) Patients in Critical Care	Greece	Sodium thiosulfate solution	Recruiting	No Results Available
NCT04398290	iNOPulse for COVID-19	United States	iNO, nitrogen gas, oxygen gas	Withdrawn	No Results Available
NCT04344184	SAFEty Study of Early Infusion of Vitamin C for Treatment of Novel Coronavirus Acute Lung Injury (SAFE EVICT CORONA-ALI)	United States	L-ascorbic acid, placebo	Active, not recruiting	No Results Available
NCT05045937	Observational Study on the Use of Ivermectin as an Outpatient Treatment Option for COVID-19	United States	Ivermectin	Recruiting	No Results Available
NCT04342728	Coronavirus 2019 (COVID-19)- Using Ascorbic Acid and Zinc Supplementation	United States	Ascorbic Acid, zinc gluconate, ascorbic acid and zinc gluconate, Standard of Care	Completed	No Results Available
NCT04358588	Pulsed Inhaled Nitric Oxide for the Treatment of Patients With Mild or Moderate COVID-19		iNO	No longer available	No Results Available
NCT05109611	Nitric Oxide Nasal Spray (NONS) as Prevention for Treatment of Individuals at Risk of Exposure to COVID-19 Infection	Sri Lanka	Nitric oxide	Recruiting	No Results Available
NCT05258682	Safety of Nebulized Combination Therapy BromAc in COVID-19 Respiratory Disease		Bromelains, NAC	Not yet recruiting	No Results Available
NCT04419025	Efficacy of N-Acetylcysteine (NAC) in Preventing COVID-19 From Progressing to Severe Disease	United States	NAC	Completed	No Results Available
NCT04328961	Hydroxychloroquine for COVID-19 Post-exposure Prophylaxis (PEP)	United States	Hydroxychloroquine sulfate, ascorbic acid	Completed	Has Results
NCT04334967	Hydroxychloroquine in Patients With Newly Diagnosed COVID-19 Compared to Standard of Care	United States	Hydroxychloroquine, vitamin C	Suspended	No Results Available
NCT04334512	A Study of Quintuple Therapy to Treat COVID-19 Infection	United States	Hydroxychloroquine, azithromycin, vitamin C, vitamin D, zinc	Recruiting	No Results Available
NCT04483973	SPI-1005 Treatment in Severe COVID-19 Patients	United States	Ebselen, placebo	Enrolling by invitation	No Results Available
NCT04484025	SPI-1005 Treatment in Moderate COVID-19 Patients	United States	Ebselen, placebo	Enrolling by invitation	No Results Available
NCT04792021	Effect of N-acetylcysteine on Oxidative Stress in COVID-19 Patients	Egypt	NAC	Completed	No Results Available
NCT04456088	Inhaled NO for the Treatment of COVID-19 Caused by SARS-CoV-2 (CANADA Trial)		Nitric oxide	Withdrawn	No Results Available
NCT02735707	Randomized, Embedded, Multifactorial Adaptive Platform Trial for Community- Acquired Pneumonia	United States, Australia, United Kingdom	Ceftriaxone, moxifloxacin or levofloxacin, piperacillin-tazobactam, amoxicillin-clavulanate, tmacrolide, hydrocortisone, oseltamivir, lopinavir/Ritonavir, hydroxychloroquine, hydroxychloroquine + lopinavir/ritonavir, ivermectin, interferon beta-1a, anakinra, tocilizumab, sarilumab, thromboprophylaxis, therapeutic anticoagulation, vitamin C, aspirin, P2Y12 inhibitor, simvastatin, placebo, eritoran…	Recruiting	No Results Available
NCT04467931	ACEI or ARB and COVID-19 Severity and Mortality in US Veterans	United States	ACEI/ARB, non-ACEI/ARB, ACEI, ARB	Completed	No Results Available
NCT04433988	Efficacy of Pentoxifylline as Add on Therapy in COVID19 Patients	Egypt	Pentoxifylline, placebo	Not yet recruiting	No Results Available
NCT04335084	A Study of Hydroxychloroquine, Vitamin C, Vitamin D, and Zinc for the Prevention of COVID-19 Infection	United States	Hydroxychloroquine, vitamin C, vitamin D, zinc	Recruiting	No Results Available
NCT04397692	Inhaled NO for the Treatment of COVID-19 Caused by SARS-CoV-2 (US Trial)	United States	Nitric Oxide	Recruiting	No Results Available
NCT04482686	Trial of Combination Therapy to Treat COVID-19 Infection	United States	Ivermectin, doxycycline Hcl, zinc, vitamin D3, vitamin C	Active, not recruiting	No Results Available
NCT04682574	Role of Mega Dose of Vitamin C in Critical COVID-19 Patients	Pakistan	Vitamin C	Completed	No Results Available
NCT04476992	Nitric Oxide Therapy for COVID-19 Patients With Oxygen Requirement	Russian Federation	Nitric oxide	Completed	No Results Available
NCT04305457	Nitric Oxide Gas Inhalation Therapy for Mild/Moderate COVID-19	United States	Nitric oxide	Active, not recruiting	No Results Available
NCT05074121	NAC for Attenuation of COVID-19 Symptomatology	United States	NAC, placebo	Not yet recruiting	No Results Available
NCT04842331	PREvent Viral Exposure aNd Transmission Study: a SARS-CoV-2 PEP Study (PREVENT)	United Kingdom	RESP301, a nitric oxide generating solution	Recruiting	No Results Available
NCT04312243	NO Prevention of COVID-19 for Healthcare Providers	United States	Nitric oxide gas	Active, not recruiting	No Results Available
NCT04290871	Nitric Oxide Gas Inhalation for Severe Acute Respiratory Syndrome in COVID-19.		Nitric oxide gas	Withdrawn	No Results Available
NCT04443868	Nitric Oxide Releasing Solution to Treat and Prevent Exacerbation of Mild COVID-19 Infection		Nitric oxide-releasing drug	Withdrawn	No Results Available
NCT04337918	Nitric Oxide Releasing Solutions to Prevent and Treat Mild/Moderate COVID-19 Infection	Canada	NORS	Completed	No Results Available
NCT04290858	Nitric Oxide Gas Inhalation Therapy for Mild/Moderate COVID19 Infection		Nitric oxide	Withdrawn	No Results Available
NCT04306393	Nitric Oxide Gas Inhalation in Severe Acute Respiratory Syndrome in COVID-19	United States, Sweden	Nitric oxide gas	Active, not recruiting	No Results Available
NCT04755972	Mucolytics in Patients on Invasive Mechanical Ventilation Due to Severe Acute Respiratory Syndrome Coronavirus 2	Croatia	Inhalation of NAC, sodium chloride, sodium bicarbonate	Completed	No Results Available
NCT03331445	Inhaled Gaseous Nitric Oxide (gNO) Antimicrobial Treatment of Difficult Bacterial and Viral Lung (COVID-19) Infections	Canada	Nitric oxide/nitrogen	Terminated	No Results Available
NCT03680274	Lessening Organ Dysfunction With VITamin C	Canada	Vitamin C, control	Completed	No Results Available
* GSH: glutathione, NAC: N-Acetylcysteine, ALA: Alpha lipoic acid, BMX: Bromhexine, MCN: Methylene blue, vitamin C, NAC, NA: not available, QP: Quercetin Phytosome, P2Et: Caesalpinia spinosa extract, EPP-AF: Brazilian Green Propolis Extract, TTI-0102: Cysteamine-pantetheine Disulfide, HBOT: Hyperbaric oxygen treatment, iNO: inhaled nitric oxide, ACEIs: angiotensin-converting enzyme inhibitors, AR…

## Sheet: Supplementary table 6 - ST6
Supplementary Table 6 (ST6)
Identified registered clinical trials on GSH or NAC supplementation in COVID-19
Clinical trial ID number	Title	Locations	Interventions	Status	Study Results
NCT04374461	A Study of N-acetylcysteine in Patients With COVID-19 Infection	United States	NAC, Peripheral blood	Active, not recruiting	No Results Available
NCT04742725	A Study to Evaluate the Efficacy and Safety of Prothione Capsules for Mild to Moderate COVID-19	Rwanda	Prothione, placebo	Completed	No Results Available
NCT04792021	Effect of N-acetylcysteine on Oxidative Stress in COVID-19 Patients	Egypt	NAC	Completed	No Results Available
NCT04419025	Efficacy of N-Acetylcysteine (NAC) in Preventing COVID-19 From Progressing to Severe Disease	United States	NAC	Completed	No Results Available
NCT04900129	Inhalation of Vapor With Medication (Diclofenac Sodium, Menthol, Methyl Salicylate and N-Acetyl Cysteine) Reduces Oxygen Need and Hospital Stay in COVID-19 Patients - A Case Control Study	Bangladesh	Combination of menthol, methyl salicylate, NAC and diclofenac sodium	Completed	No Results Available
NCT04570254	Antioxidants as Adjuvant Therapy to Standard Therapy in Patients With COVID-19	Mexico	Vitamin C, vitamin E, melatonin, NAC, pentoxifylline	Completed	No Results Available
NCT04755972	Mucolytics in Patients on Invasive Mechanical Ventilation Due to Severe Acute Respiratory Syndrome Coronavirus 2	Croatia	Inhalations of NAC, sodium chloride, sodium bicarbonate	Completed	No Results Available
NCT04666753	Retrospective Study of ImmunoFormulation for COVID-19	Spain	ImmunoFormulation	Completed	No Results Available
NCT04483973	SPI-1005 Treatment in Severe COVID-19 Patients	United States	Ebselen, placebo	Enrolling by invitation	No Results Available
NCT04484025	SPI-1005 Treatment in Moderate COVID-19 Patients	United States	Ebselen, placebo	Enrolling by invitation	No Results Available
NCT04797871	Resistance Training and Clinical Status in Patients With Post Discharge Symptoms After Covid-19	Spain	Behavioral: Resistance training, Standard care	Enrolling by invitation	No Results Available
NCT04569851	Clinical Characteristics and Prognostic Factors of Patients With COVID-19 (Coronavirus Disease 2019)	Spain		Enrolling by invitation	No Results Available
NCT05371288	The Role of Glutathione Deficiency and MSIDS Variables in Long COVID-19	United States	NAC, ALA, liposomal GSH	Not yet recruiting	No Results Available
NCT05074121	NAC for Attenuation of COVID-19 Symptomatology	United States	NAC, placebo	Not yet recruiting	No Results Available
NCT04928495	Clinical Trial With N-acetylcysteine and Bromhexine for COVID-19	Brazil	Vitamin C, NAC, NAC + BMX	Not yet recruiting	No Results Available
NCT04455243	Inflammatory Regulation Effect of NAC on COVID-19 Treatment	NA	NAC, placebo	Not yet recruiting	No Results Available
NCT05258682	Safety of Nebulized Combination Therapy BromAcÂ® in COVID-19 Respiratory Disease	NA	Bromelains, NAC	Not yet recruiting	No Results Available
NCT05220605	Nebulised BromAc in Healthy Volunteers	NA	BromAc	Not yet recruiting	No Results Available
NCT04703036	Glutathione, Oxidative Stress and Mitochondrial Function in COVID-19	United States	Glycine, NAC, alanine	Recruiting	No Results Available
NCT04458298	A Study to Evaluate OP-101 (Dendrimer N-acetyl-cysteine) in Severe Coronavirus Disease 2019 (COVID-19) Patients	United States	OP-101, placebo	Recruiting	No Results Available
NCT04573153	Metabolic Cofactor Supplementation and Hydroxychloroquine Combination in Covid-19 Patients	Turkey	Hydroxychloroquine + metabolic cofactor, hydroxychloroquine + sorbitol	Recruiting	No Results Available
NCT04545008	Trial of Famotidine & N-Acetyl Cysteine for Outpatients With COVID-19	United States	Famotidine, NAC	Terminated	Has Results
NCT04370288	Clinical Application of Methylene Blue for Treatment of Covid-19 Patients	Iran	MCN	Unknown status	No Results Available
NCT04466657	Antioxidant Therapy for COVID-19 Study	Nigeria	Antioxidation therapy, standard of care	Withdrawn	No Results Available
NCT04590274	Safety and Efficacy of Hydroxychloroquine for the Treatment & Prevention of Coronavirus Disease 2019 (COVID-19) Caused by Severe Acute Respiratory Syndrome Coronavirus 2 (SARS-CoV-2)	NA	Hydroxychloroquine, vitamins and Minerals, azithromycin	Withdrawn	No Results Available
* GSH: glutathione, NAC: N-Acetylcysteine, ALA: Alpha lipoic acid, BMX: Bromhexine, MCN: Methylene blue, vitamin C, NAC, NA: not available.
